# Supplementary material for: Evaluating Diagnostic Accuracy and Treatment Efficacy in Mental Health: A Comparative Analysis of Large Language Model Tools and Mental Health Professionals
Source: Eur J Investig Health Psychol Educ. 2025 Jan 18;15(1):9. doi: 10.3390/ejihpe15010009 (PMC11765082; doi:10.3390/ejihpe15010009)
Supplement: Supplementary file 1 [file ejihpe-15-00009-s001.zip]

Archive with 1 entries (1 files):
- ejihpe-3330280-supplementary.pdf
